# Supplementary material for: Prevalence and antibiotic resistance of pathogens isolated from neurosurgical patients with postoperative central nervous system infections in a tertiary hospital in North China
Source: Front Public Health. 2025 Jun 10;13:1601107. doi: 10.3389/fpubh.2025.1601107 (PMC12185526; doi:10.3389/fpubh.2025.1601107)
Supplement: Supplementary file 2 [file Table_3.xlsx]

## Sheet: Sheet1
Supplementary Table 3. Comparison of the antimicrobial susceptibility of the predominant gram-positive bacteria causing PCNSI in different periods.
	Coagulase-negative staphylococci (n=112)				Staphylococcus aureus (n=63)				Enterococcus (n=29)
	2014–2018 (n=69)		2019–2023 (n=43)		2014–2018 (n=37)		2019–2023 (n=26)		2014–2018 (n=9)		2019–2023 (n=20)
Antibiotic	Frequency	Sensitivity rate (%)	Frequency	Sensitivity rate (%)	Frequency	Sensitivity rate (%)	Frequency	Sensitivity rate (%)	Frequency	Sensitivity rate (%)	Frequency	Sensitivity rate (%)
Penicillin	6	8.7	2	4.65	0	0	0	0	4	44.44	7	35
Ampicillin	5	7.25	9	20.93 a	3	8.11	3	11.54	7	77.78	11	55
Cefotaxime	14	20.29	13	30.23	16	43.24	13	50	0	0	0	0
Cefazolin	12	17.39	8	18.6	10	27.03	8	30.77	0	0	0	0
Imipenem	18	26.09	17	39.53	6	16.22	3	11.54	6	66.67	13	65
Ciprofloxacin	16	23.19	18	41.86 b	8	21.62	7	26.92	1	11.11	6	30
Rifampicin	60	86.96	39	90.7	15	40.54	12	46.15	3	33.33	3	15
Erythromycin	23	33.33	6	13.95 c	5	13.51	5	19.23	1	11.11	1	5
Tetracycline	56	81.16	37	86.05	7	18.92	3	11.54	2	22.22	3	15
Amoxicillin/Clavulanic acid	13	18.84	10	23.26	4	10.81	5	19.23	2	22.22	2	10
Vancomycin	69	100	43	100	37	100	26	100	9	100	20	100
Gentamicin	32	46.38	26	60.47	7	18.92	4	15.38	3	33.33	3	15
Clindamycin	17	24.64	17	39.53	34	91.89	23	88.46	4	44.44	4	20
Cotrimoxazole	33	47.83	16	37.21	35	94.59	23	88.46	0	0	0	0
Linezolid	69	100	43	100	37	100	26	100	9	100	20	100
Oxacillin	9	13.04	6	13.95	7	18.92	3	11.54	0	0	0	0
Minocycline	68	98.55	40	93.02	17	45.95	13	50	4	44.44	10	50
Levofloxacin	48	69.57	28	65.12	8	21.62	5	19.23	4	44.44	5	25
Chloramphenicol	54	78.26	27	62.79	35	94.59	26	100	7	77.78	12	60
a The sensitivity of coagulase-negative staphylococci to ampicillin significantly increased from the first period to the second period. χ2 test, P=0.0332; OR=0.2951; 95% CI: 0.1043–0.0980.
b The sensitivity of coagulase-negative staphylococci to ciprofloxacin significantly increased from the first period to the second period. χ2 test, P=0.0366; OR=0.4193; 95% CI: 0.1843–0.9253.
c The sensitivity of coagulase-negative staphylococci to erythromycin significantly decreased from the first period to the second period. χ2 test, P=0.0228; OR=3.083; 95% CI: 1.138–8.223.
