# Supplementary material for: Prevalence and antibiotic resistance of pathogens isolated from neurosurgical patients with postoperative central nervous system infections in a tertiary hospital in North China
Source: Front Public Health. 2025 Jun 10;13:1601107. doi: 10.3389/fpubh.2025.1601107 (PMC12185526; doi:10.3389/fpubh.2025.1601107)
Supplement: Supplementary file 3 [file Table_4.xlsx]

## Sheet: Sheet1
Supplementary Table 4. Comparison of the antimicrobial susceptibility of the predominant gram-negative bacteria causing PCNSI in different periods.
	Acinetobacter baumannii (n=55)				Pseudomonas aeruginosa (n=36)				Klebsiella pneumoniae (n=26)				Enterobacter (n=19)				Escherichia coli (n=14）
	2014–2018 (n=21)		2019–2023 (n=34)		2014–2018 (n=19)		2019–2023 (n=17)		2014–2018 (n=15)		2019–2023 (n=11)		2014–2018 (n=15)		2019–2023 (n=4)		2014–2018 (n=8）		2019–2023 (n=6）
Antibiotic	Frequency	Sensitivity rate (%)	Frequency	Sensitivity rate (%)	Frequency	Sensitivity rate (%)	Frequency	Sensitivity rate (%)	Frequency	Sensitivity rate (%)	Frequency	Sensitivity rate (%)	Frequency	Sensitivity rate (%)	Frequency	Sensitivity rate (%)	Frequency	Sensitivity rate (%)	Frequency	Sensitivity rate (%)
Ampicillin	5	23.81	5	14.71	2	10.53	5	29.41	0	0	1	9.09	2	13.33	0	0	1	12.5	0	0
Ampicillin/Sulbactam	7	33.33	9	26.47	0	0	0	0	10	66.67	5	45.45	1	6.67	1	25	6	75	4	66.67
Cefotaxime	8	38.1	10	29.41	2	10.53	3	17.65	7	46.67	4	36.36	8	53.33	2	50	4	50	4	66.67
Cefazolin	2	9.52	1	2.94	3	15.79	2	11.76	8	53.33	5	45.45	1	6.67	1	25	3	37.5	4	66.67
Ceftriaxone	10	47.62	14	41.18	5	26.32	2	11.76	10	66.67	3	27.27 a	6	40	1	25	5	62.5	2	33.33
Ceftazidime	8	38.1	12	35.29	9	47.37	11	64.71	9	60	9	81.82	5	33.33	1	25	4	50	3	50
Ciprofloxacin	13	61.9	13	38.24	12	63.16	10	58.82	7	46.67	8	72.73	11	73.33	2	50	2	25	1	16.67
Imipenem	17	80.95	27	79.41	15	78.95	14	82.35	15	100	11	100	15	100	4	100	8	100	6	100
Levofloxacin	14	66.67	20	58.82	16	84.21	15	88.24	11	73.33	8	72.73	1	6.67	1	25	2	25	0	0
Amikacin	16	76.19	25	73.53	14	73.68	14	82.35	13	86.67	9	81.82	14	93.33	3	75	7	87.5	5	83.33
Aztreonam	9	42.86	16	47.06	8	42.11	8	47.06	6	40	5	45.45	4	26.67	1	25	6	75	4	66.67
Meropenem	17	80.95	26	76.47	17	89.47	13	76.47	15	100	11	100	15	100	4	100	8	100	6	100
Cotrimoxazole	12	57.14	15	44.12	0	0	0	0	6	40	7	63.64	10	66.67	2	50	3	37.5	2	33.33
a The sensitivity of Klebsiella pneumoniae to ceftriaxone significantly decreased from the first period to the second period. Fisher’s exact test, P=0.0472; OR=5.333; 95% CI: 1.000–23.52.
